# Supplementary material for: Emergency retroperitoneal laparoscopic partial nephrectomy for ruptured renal angiomyolipomas: a retrospective single-center series of 15 cases
Source: BMC Surg. 2020 Mar 30;20:59. doi: 10.1186/s12893-020-00723-w (PMC7106850; doi:10.1186/s12893-020-00723-w)
Supplement: Supplementary file 1 — Additional file 1: Supplementary Table 1. Characteristics of all 15 patients. [file 12893_2020_723_MOESM1_ESM.xlsx]

## Sheet: Sheet1
Supplementary Table 1. Characteristics of all 15 patients
Characteristics	PT.1	PT.2	PT.3	PT.4	PT.5	PT.6	PT.7	PT.8	PT.9	PT.10	PT.11	PT.12	PT.13	PT.14	PT.15
Age (years)	42	39	42	48	43	36	58	39	21	56	32	40	58	40	30
Gender	Female	Female	Female	Female	Female	Female	Female	Female	Female	Female	Male	Female	Male	Female	Female
BMI Kg/M²	20.7	25.11	24	24.8	23	25	23.4	24.5	21.48	21.42	19.38	24	33	23.44	23.12
Side of surgery	Left	Left	Right	Right	Left	Right	Left	Right	Left	Left	Left	Left	Right	Left	Right
Location of tumor	Ventral/Middle	Ventral/Middle	Dorsal/Up	Ventral/Up	Ventral/Low	Ventral/Up	Dorsal/Up	Ventral/Up	Ventral/Middle	Ventral/Up	Ventral/Up	Ventral/Middle	Ventral/Middle	Ventral/Up	Dorsal/Up
Diameter of tumor (cm)	5.5	11.4	13.7	5.5	4.6	4.2	7	6	8.4	11.2	10	6.5	8.4	8.3	6.4
Diameter of hematoma (cm)	6	12	13	4.5	4	5.5	5.8	12	12	15	10	5	8	8	7
Arterial pressure (mmHg) at admisson time	115/75	97/58	85/51	121/86	137/92	116/84	119/82	107/68	103/70	84/62	92/67	127/78	118/73	115/75	108/73
Preoperative SCr (umol/L)	48.1	51.5	38.6	52.4	65.5	57.1	57.4	64	60.2	53.4	45.6	56.8	56.2	49.2	41.3
Preoperative HB (g/L)	121	92	92	112	126	119	122	91	110	99	115	113	122	101	105
Operative time (minute)	105	125	110	105	90	95	85	100	110	120	105	85	120	95	100
WIT (minute)	25	27	35	26	21	25	26	19	30	40	32	31	25	26	25
EBL (ml)	250	600	800	400	60	300	250	100	150	550	250	100	250	100	500
Introperative RBC transfusion (U)	/	4	6	2	/	/	/	/	/	4	/	/	/	/	2
Introperative Plasma transfusion (ml)	/	200	400	200	/	/	/	/	/	400	/	/	/	/	200
Postoperative SCr (umol/L)	49.3	54.9	42.3	54.8	67.4	61.3	59.3	65.2	62.5	55.2	47.9	60.2	60.1	53.2	45.5
Postoperative HB (g/L)	115	84	85	98	105	106	105	85	92	95	103	101	110	93	98
Postoperative Hospitalization	5	7	6	5	3	6	3	4	5	6	4	5	4	4	4
Follow-up (month)	25	43	42	41	39	36	27	24	19	15	12	11	11	11	6
Complications	/	Perirenal fluid	/	/	/	/	/	/	/	/	/	/	/	/	/
SCr: serum creatine; HB: hemoglobin; WIT: warm ischemic time; EBL: estimated blood loss;
